# Supplementary material for: Does Anterior Disc Displacement with Reduction Affect Postoperative Pain Perception After Root Canal Therapy? A Prospective Comparative Clinical Study
Source: Diagnostics (Basel). 2026 Jun 26;16(13):1998. doi: 10.3390/diagnostics16131998 (PMC13359714; doi:10.3390/diagnostics16131998)
Supplement: Supplementary file 1 [file diagnostics-16-01998-s001.zip]

Archive with 1 entries (1 files):
- diagnostics-4360417-supplementary.pdf
